# Supplementary material for: Robust deep learning model for prognostic stratification of pancreatic ductal adenocarcinoma patients
Source: iScience. 2021 Nov 10;24(12):103415. doi: 10.1016/j.isci.2021.103415 (PMC8637475; doi:10.1016/j.isci.2021.103415)
Supplement: Data S1. mRNA, miRNA, and DNA methylation predictors of MODEL-P, related to STAR Methods [file mmc2.xlsx]

## Sheet: signatures
Data S1. mRNA, miRNA and DNA methylation predictors of MODEL-P, related to STAR Methods.
mRNA signatures	miRNA signatures	DNA methylation signatures
ABCB1	hsa-let-7c	ADAMTS20
ACKR1	hsa-mir-101-1	ADGRF4
ACSM5	hsa-mir-101-2	ARL14
ADAMTS8	hsa-mir-10b	C14orf39
ADCY5	hsa-mir-1179	C5orf38
ADGRB3	hsa-mir-1224	DEFB135
ANKRD55	hsa-mir-1247	DKFZP434H168
ANKS1B	hsa-mir-1248	DLX5
ASPA	hsa-mir-125b-1	DLX6AS
ASPH	hsa-mir-125b-2	EVX2
ATP6V1G2	hsa-mir-126	FAM25A
B3GAT1	hsa-mir-127	FOXG1
C16orf89	hsa-mir-1271	GAD1
C3orf36	hsa-mir-129-1	GDPD4
CCDC141	hsa-mir-1301	GORASP2
CCL14	hsa-mir-130a	HBB
CCL19	hsa-mir-132	HOXA7
CCL23	hsa-mir-134	HOXA9
CD1D	hsa-mir-135b	HOXD8
CDCP1	hsa-mir-136	HRH1
CEACAM4	hsa-mir-139	IRX2
CERS4	hsa-mir-140	ITGA4
CFP	hsa-mir-142	LOC729384
CHODL	hsa-mir-1468	LOC91450
CKAP2L	hsa-mir-146a	MIR1200
CLEC1A	hsa-mir-146b	MIR1249
CLEC3B	hsa-mir-148a	MIR129-2
CLEC4E	hsa-mir-150	MIR137
CLEC9A	hsa-mir-154	MIR663A
CNR1	hsa-mir-155	MMP13
CNTN2	hsa-mir-193b	MSX1
CTTNBP2	hsa-mir-195	NETO1
CUX2	hsa-mir-196a-1	NKX2-4
DIRAS3	hsa-mir-196a-2	NPFFR1
DMRTC1B	hsa-mir-199a-1	NRN1
DNAH9	hsa-mir-199a-2	ODAPH
DNAJC28	hsa-mir-199b	OR10J3
DTNA	hsa-mir-202	OR10S1
E2F7	hsa-mir-204	OR2T4
ELMO1	hsa-mir-205	OR8D2
EMCN	hsa-mir-210	OR8G1
FAM107A	hsa-mir-2116	OR8G5
FAM110D	hsa-mir-212	PAX9
FAM124A	hsa-mir-216a	PCDHB15
FAM180B	hsa-mir-216b	PCDHGA1
FAM184A	hsa-mir-217	PCDHGA10
FAM218A	hsa-mir-218-2	PCDHGA11
FLT3	hsa-mir-22	PCDHGA12
GALNT16	hsa-mir-221	PCDHGA2
GAPT	hsa-mir-222	PCDHGA3
GHRL	hsa-mir-223	PCDHGA4
GIMAP1	hsa-mir-224	PCDHGA5
GIMAP5	hsa-mir-26a-2	PCDHGA6
GIMAP7	hsa-mir-29c	PCDHGA7
GNG7	hsa-mir-30a	PCDHGA8
H1F0	hsa-mir-30c-2	PCDHGA9
HAAO	hsa-mir-30e	PCDHGB1
ITM2A	hsa-mir-31	PCDHGB2
JAKMIP1	hsa-mir-323a	PCDHGB3
KLKB1	hsa-mir-323b	PCDHGB4
LAMB4	hsa-mir-338	PCDHGB5
LGALS2	hsa-mir-340	PCDHGB6
LINC00092	hsa-mir-342	PCDHGB7
LINGO4	hsa-mir-3615	PCDHGC4
LOC100190938	hsa-mir-362	PENK
LOC401463	hsa-mir-363	PI3
LRRC2	hsa-mir-369	PITX2
LRRK2	hsa-mir-374a	PLET1
MAP3K9	hsa-mir-375	POLR1A
MBOAT2	hsa-mir-376a-1	POU3F3
MPO	hsa-mir-376c	PRDM8
MPP1	hsa-mir-377	RPL23AP82
MYRIP	hsa-mir-379	RTL9
NAP1L2	hsa-mir-381	RYK
NOVA1	hsa-mir-383	SFT2D3
NPHS1	hsa-mir-409	SIRPG
NPR1	hsa-mir-410	SIX2
NRROS	hsa-mir-411	SLURP1
NT5E	hsa-mir-412	SNORD114-18
OLFM1	hsa-mir-431	SNORD114-19
OXER1	hsa-mir-432	SRPX2
PORCN	hsa-mir-433	SULT1C4
PRKN	hsa-mir-4661	TBR1
PTK6	hsa-mir-4772	TRIP13
RALYL	hsa-mir-487a	TTLL1
RBM11	hsa-mir-487b	WT1-AS
RBP5	hsa-mir-496	ZFP42
RUNDC3B	hsa-mir-497	ZIC1
SCML4	hsa-mir-5000	ZNF154
SCN11A	hsa-mir-500a	ZNF382
SCN3B	hsa-mir-501
SELP	hsa-mir-511
SLC25A34	hsa-mir-532
SLC5A9	hsa-mir-539
SLC6A16	hsa-mir-541
SLITRK2	hsa-mir-543
SNTG2	hsa-mir-5586
SORCS1	hsa-mir-5683
SPATA41	hsa-mir-584
SRSF12	hsa-mir-598
SV2B	hsa-mir-628
TACR1	hsa-mir-639
TCL6	hsa-mir-654
TCTEX1D1	hsa-mir-660
TDRD10	hsa-mir-675
TDRD6	hsa-mir-676
TDRP	hsa-mir-7-1
TMEM121B	hsa-mir-758
TMEM241	hsa-mir-766
TMEM266	hsa-mir-885
TMEM88	hsa-mir-887
TNNT1	hsa-mir-889
TPX2	hsa-mir-891a
TRPM6	hsa-mir-9-1
UPK2	hsa-mir-9-2
VIPR2	hsa-mir-92b
ZFP82	hsa-mir-934
ZNF385D	hsa-mir-937
ZNF582	hsa-mir-944
ZNF835	hsa-mir-99a
